# Supplementary material for: Comprehensive Genetic and Morphological Analysis of Algerian Carob (Ceratonia siliqua L.) Accessions
Source: Plants (Basel). 2025 Mar 21;14(7):990. doi: 10.3390/plants14070990 (PMC11990269; doi:10.3390/plants14070990)
Supplement: Supplementary file 1 [file plants-14-00990-s001.zip]

Archive with 1 entries (1 files):
- plants-3515292-supplementary.pdf
